# Supplementary material for: Automated Organ Segmentation for Radiation Therapy: A Comparative Analysis of AI-Based Tools Versus Manual Contouring in Korean Cancer Patients
Source: Cancers (Basel). 2024 Oct 30;16(21):3670. doi: 10.3390/cancers16213670 (PMC11544936; doi:10.3390/cancers16213670)
Supplement: Supplementary file 1 [file cancers-16-03670-s001.zip]

Archive with 3 entries (3 files):
- Supplementary figures.pdf
- Supplementary Material S1_online survey.pdf
- Supplementary Tables.pdf
